# Supplementary material for: Electrical Conductivity of Multiwall Carbon Nanotube Bundles Contacting with Metal Electrodes by Nano Manipulators inside SEM
Source: Nanomaterials (Basel). 2021 May 13;11(5):1290. doi: 10.3390/nano11051290 (PMC8153315; doi:10.3390/nano11051290)
Supplement: Supplementary file 1 [file nanomaterials-11-01290-s001.zip]

Archive with 1 entries (1 files):
- nanomaterials-1205310-supplementary.pdf
